# Supplementary material for: Cullin-3 regulates the renal baroreceptor machinery that controls renin gene expression
Source: JCI Insight. 2025 Jul 8;10(15):e194075. doi: 10.1172/jci.insight.194075 (PMC12333948; doi:10.1172/jci.insight.194075)
Supplement: Supporting data values [file jciinsight-10-194075-s101.xlsx]

## Sheet: 1A SBP
	S-CUL3KO	S-CUL3KO	S-CUL3KO	S-CUL3KO	S-CUL3KO	S-CUL3KO	S-CUL3KO	S-CUL3KO	S-CUL3KO	S-CUL3KO	S-CUL3KO	S-CUL3KO	S-CUL3KO	S-CUL3KO	S-CUL3KO	S-CUL3KO		SMC-CRE	SMC-CRE	SMC-CRE	SMC-CRE	SMC-CRE	SMC-CRE	SMC-CRE	SMC-CRE	SMC-CRE	SMC-CRE	SMC-CRE	SMC-CRE	SMC-CRE	SMC-CRE
Animal	1	2	3	4	5	6	7	8	9	10	11	12	13	14	15	16		1	2	3	4	5	6	7	8	9	10	11	12	13	14
Day
1	131.25	121.77	128.73	119.63	129.38	127.99	134.65	137.9	126.31	127.98	120.85	123.64	130.99	125.7	132.02	124.25		124.99	128.49	125.01	125.07	126.55	122.66	125.55	122.57	123.28	107.02	121.7	124.28	125.84	120.84
2	131.01	123.97	127.54	118.75	125.77	128.08	135.79	134.37	124.89	126.88	120.35	126.74	132.23	125.12	131.94	123.7		122.48	130.61	125.05	123.61	126.99	122.02	124.31	121.85	123.36	109.85	121.91	122.66	128.79	119.08
3	132.61	124.06	128.56	120.71	126.77	127.4	132.52	133.35	125.51	129.76	121.37	125.73	131.86	123.63	131.37	125.15		121.37	129.54	124.69	124.37	126.61	126.02	126.76	121.54	125.75	109.14	123.04	123.97	128.9	119.55
4	131.25	124.06	125.52	119.16	125.75	128.34	133.98	132.72	125.61	130.95	121.44	127.08	132.24	125.98	131.56	124.23		122.3	128.81	124.97	123.88	126.8	124.04	124.05	122.05	122.39	109.27	122.6	124.58	126.73	120.38
5	134.23	123.13	127.79	118.11	125.8	130.57	132.96	135.2	122.15	131.03	122.31	127.7	133.35	125.18	129.97	124.58		124.29	129.19	124.85	122.51	125.66	125.2	125.57	123.16	126.5	111.46	122.78	125.74	127.78	121.55
6	133.96	125.47	128.72	122.23	126.87	131.08	135.2	136.09	122	128.32	120.87	128.62	132.22	131.35	137.86	129.93		124.38	128.09	122.67	123.52	128.73	125.76	125.5	123.05	125.39	110.1	127.99	129.62	128.53	126.05
7	130.44	126.72	125	123.28	130.45	132.55	137.53	140.14	124.52	129.59	125.01	129.35	135.96	121.13	129.43	120.9		125.21	130.3	124.55	126.55	133.68	129.8	132.27	124.73	126.36	115.99	121.2	124.57	119.76	121.62
8	125.27	123.43	120.23	121.37	120.24	128.01	135.32	134.42	124.34	134.9	118.09	122.83	131.77	122.36	127.07	121.14		122.89	125.7	123.55	125.07	124.32	126.19	121.93	118.4	120.54	110.89	119.5	121.34	122.15	120.93
9	123.84	124.92	123.63	120.16	123.79	127.14	129.55	135.87	118.37	134.2	119.56	122.72	126.94	124.71	131.7	126.69		122.39	120.02	122.74	125.85	122.13	126.43	118.2	120.06	120.86	109.14	126.61	125.55	122.33	119.37
10	130.01	124.22	121.51	125.11	124.92	126.44	133.79	137	121.66	135.83	128.34	129.57	133.6	129.75	133.74	132.46		122.09	116.47	122.2	128.07	121.98	132.16	128.4	120.91	121.5	114.85	126.67	125.06	124.21	119.87
11	128.24	124.56	120.3	129.96	127.28	129.21	133.87	137.12	124.94	132.93	131.55	135.41	137.66	129.13	132.61	129.32		122.24	117.83	115.47	127.68	122.83	127.53	131.3	124.59	123.95	118.25	123.23	122.2	121.68	116.65
12	126.77	123.64	119.06	127.1	123.71	122.43	142.28	137.22	129.22	142.29	125.51	131.29	130.37	122.32	132.75	130.92		120.81	114.47	113.63	129.25	126.32	131.73	123.56	119.18	118.48	115	121.06	120.77	118.61	116.3
13	128.96	129.6	124.67	129.69	126.49	127.22	123.88	128.1	114.74	116.13	127.46	132.53	134.75	123.67	138.34	131.33		121.73	114.44	117.04	104.56	110.59	114.98	119.63	116.16	116.27	111.87	121.91	121.68	123.61	117.86
14	134.18	134.19	126.61	130.96	128.96	130.57	142.95	142.58	127.15	140.46	126.58	133.01	135.87	124.26	137.85	134.03		122.55	113.75	117.28	118.9	119.89	129.59	117.79	115.31	115.19	110	118.66	118.63	117.87	110.56
15	135.67	140.42	131.76	134.45	133.65	131.1	139.32	142.15	128.15	138.66	128.03	137.11	141.76	130.4	141.97	136.44		122.84	115.84	117.02	114.3	117.25	129.28	117.89	116.83	118.37	110.26	121.6	121.7	126.54	115.6
16	139.4	144.15	136.77	136.06	137.03	133.82	145.97	145.01	135.3	139.96	129.98	138.77	142.85	137.06	145.83	140.65		122.86	115.46	118.01	115.7	117.96	132.29	113.98	116.87	116.45	108.84	123.31	120.43	122.36	115.8
17	143.82	147.45	137.26	135.56	140.54	133.13	151.35	149.74	141.85	148.38	135.62	143.96	148.98	142.46	149.68	140.68		124.67	117.89	117.42	117.17	118.99	121.7	118.13	116.2	118.62	110.84	122.03	121.64	122.1	116.92
18	144.46	148.97	135.58	142.5	149.23	140.4	158.24	154.94	146.62	151.84	140.71	148.49	154.07	144.64	154.49	150.34		125.07	118.6	119.6	116.91	121.06	121.77	119.59	115.84	118.96	111.51	123.49	123.19	122.45	116.51
19	148.62	151.89	140.49	142.83	149.9	139.86	160.09	159.62	154.58	159.45	143.99	153.57	158.53	149.36	162.19	156.43		121.66	119.97	116.62	117.77	120.51	126.58	117.57	118.25	118.47	112.99	124.32	123.34	121.92	117.13
20	152.28	155.39	144.06	146.17	153.98	144.55	163.46	165.29	158.78	162.53	151.28	156.47	161.15	153.7	164.55	156.45		123.1	117.11	120.13	118.05	120.44	129.27	119.2	119.37	120.27	111.55	126.6	125.2	124.19	122.56
21	153.95	155.15	147.87	147.55	155.47	144.92	164.58	166.59	164.19	165.91	152.68	160.96	165.84	153.33	167.43	157.45		123.27	122.41	118.92	119.64	119.52	133.91	120.24	120.18	120.87	112.65	128.51	125.39	123.74	124.68
22	159.96	156.29	151.38	152.46	157.03	148.77	166.89	168.15	164.81	170.25	155.95	164.42	166.62	156.26	167.23	156.52		120.68	118.32	121.15	120.61	120.24	141.36	122.05	119.99	122.27	111.84	127.78	124.29	125.06	120.32
23	158.56	158.41	151.39	154.7	160.82	154.13	168.97	170.44	169.16	171.49	158.57	169.61	170.03	158.3	167.29	156.75		124.17	123.16	123.25	125.07	122.65	143.37	123.85	120.03	120.84	112.53	127.2	124.44	123.53	118.74
24	163.88	158.96	157.79	156.94	159.52	152.28	167.78	170.21	168.05	174.85	161.81	172.84	174.04	158.31	165.51	159.07		122.54	118.37	119.09	121.16	119.21	135.94	122.93	121.44	120.61	112.78	125.81	126.1	123.3	116.87
25	165.08	160.89	157.16	157.73	159.91	154.02	169.14	169.58	170.34	177.75	166.03	177.12	181.04	155.39	166.54	160.66		124.63	120.45	120.44	121.17	120.02	132.15	123.33	121.13	122.04	113.26	129.35	124.49	123.92	116.72
26	164.68	160.61	158.55	157.69	161.21	157.15	168.55	170.25	171.83	180.42	168.14	175.73	189.11	156.25	168.97	159.93		124.34	120.57	120.9	122.04	119.74	128.89	125.08	120.17	121.54	111.52	129.38	125.01	122.49	114.97
27	167.49	163.23	159.76	159.81	160.28	159	167.48	172.04	173.14	178.82	167.43	174.08	187.62	156.54	173.92	161.26		123.86	121.69	119.62	121.83	118.41	126.86	122.18	121.31	121.44	111.88	127.96	125.74	123.6	113.08
28	167.39	163.24	160.16	160.31	162.99	159.12	171.58	175.17	171.34	183.02	166.86	175.05	186.6	155.58	174.18	162.4		125.46	122.12	119.93	126.19	124.53	133.35	123	119.7	120.92	113.68	126.56	125.41	121.52	112.73
29	167.72	164.25	160.93	158.11	164.81	156.99	170.04	174.71	165.77	181.22	164.92	172.24	177.4	154.55	173.87	165.33		126.79	124.05	120.21	124.73	124.79	131.02	124.09	122.42	120.89	113.46	127.98	125.47	124.32	114.27
30	169.02	164.03	160.18	159.53	164.84	158.21	172.8	180.14	168.16	185.23	165.48	168.14	174.55	158.08	172.27	162.66		126.59	124.84	121.19	122.68	122.89	126.85	120.86	118.8	120.39	111.89	129.44	124.21	126.15	118.99
31	170.77	167.31	159.81	159.25	166.77	160.68	172.6	177.3	166.31	184.64	167.3	172.85	172.23	156.14	171.95	163.85		126.03	125.09	122.93	122.65	120.58	126.19	123.93	120.91	121.93	113.44	130.85	125.95	128.15	121.16
32	169.65	167.17	157.4	157.83	168.57	164.13	174.76	183.31	160.79	181.78	165.63	166.17	162.52	154.22	173.33	163.61		125.86	125.78	122.4	120.81	122.12	126.01	125.55	122.98	125.3	116.38	126.65	126.69	125.92	120.41
33	170.74	165.24	156.99	156.62	163.88	163.5	175.99	183.3	150.54	179.7	167.43	164.05	168.14	154.84	172.15	164.13		126.81	124.15	121.13	122.88	121.52	126.78	122.24	120.84	120.5	112.75	126.7	128.1	124.81	114.94
Note: There was one animal per group which failed quality control. That data is not included.
Note: Points in italics were deemed outliers.

## Sheet: 1A MAP
	S-CUL3KO	S-CUL3KO	S-CUL3KO	S-CUL3KO	S-CUL3KO	S-CUL3KO	S-CUL3KO	S-CUL3KO	S-CUL3KO	S-CUL3KO	S-CUL3KO	S-CUL3KO	S-CUL3KO	S-CUL3KO	S-CUL3KO	S-CUL3KO		SMC-CRE	SMC-CRE	SMC-CRE	SMC-CRE	SMC-CRE	SMC-CRE	SMC-CRE	SMC-CRE	SMC-CRE	SMC-CRE	SMC-CRE	SMC-CRE	SMC-CRE	SMC-CRE
Animal	1	2	3	4	5	6	7	8	9	10	11	12	13	14	15	16		1	2	3	4	5	6	7	8	9	10	11	12	13	14
Day
1	115.82	107.29	111.29	108.18	112.68	110.28	115.33	105.75	98.98	100.65	106.79	107.71	115.38	109.55	114.54	107.44		110.82	111.68	108.09	102.74	100.64	100.16	109.83	107.5	109.11	94.68	108.83	108.02	107.63	104.11
2	115.58	108.03	110.25	106.96	109.75	110.52	112.58	108.4	105.96	109	106.25	110.37	116.35	108.72	114.33	106.61		108.52	112.9	107.83	106.98	110.87	108.36	109.6	106.6	108.84	97.14	109.07	106.42	109.72	102.61
3	116.93	108.33	111.41	109.12	110.85	110	114.28	108.38	106.84	111.19	107.14	109.21	115.99	108.42	113.9	108.15		107.64	111.99	107.74	107.97	110.44	112.33	111.99	106.47	110.97	96.39	110.35	107.66	109.96	103.01
4	115.78	108.56	108.44	107.54	110	111.09	112.88	107.95	107.27	112.83	106.83	110.58	116.07	109.62	113.98	107.07		108.26	111.69	107.92	107.58	110.67	111.11	109.06	106.93	107.95	96.3	110.16	108.28	108.25	103.64
5	115.78	107.66	110.45	106.41	109.98	113.1	114.89	110.41	104.89	112.91	107.54	111.18	117.12	109.21	112.65	107.17		109.56	111.79	108.05	106.57	109.76	112.89	110.57	108	111.6	98.24	110.32	109.55	109.18	104.96
6	118.12	109.8	111.33	110.19	111.37	113.56	116.67	110.84	105.23	110.62	106.28	111.87	115.71	111.72	119	110.96		108.24	110.79	105.83	108.26	115.28	116.54	110.75	107.97	110.44	97.12	113.91	112.71	109.5	108.02
7	114.72	110.16	107.06	110.22	113.77	114.48	116.67	115.11	107.1	110.23	109.53	111.91	118.69	102.96	112.04	104.04		108.93	112.07	107.63	106.44	107.27	113.42	115.85	109.45	110.77	101.37	108.42	108.8	101.96	104.99
8	110.47	109.68	103.2	108.44	106.02	111.35	115.27	111.32	107.69	114.78	103.47	106.73	115.09	103.92	109.99	104.3		107.76	109.23	107	107.91	106.48	113.42	107.36	104.74	106.34	97.19	106.74	106.34	104.36	104.49
9	109.42	113.09	111.66	107.26	109.71	110.91	109.9	112.68	102.17	114.28	105.22	106.28	111.07	106.09	113.91	108.72		107.73	105.24	107.36	110.01	106.15	118.81	103.71	106.3	106.62	95.62	113.42	110.11	104.58	103.42
10	115.01	109.12	109.28	106.06	110.32	110.52	114.09	114.63	105.32	116.85	112.59	111.67	115.94	110.21	115.54	113.6		107.72	101.8	106.82	109.65	106.38	114.69	112.15	106.29	106.45	99.88	112.12	108.98	106.27	103.86
11	113.66	109.36	109.2	105.12	111.75	113.14	113.81	114.59	108.79	114.63	115.62	116.78	120.04	110.06	114.55	110.59		107.99	102.92	101.29	111.98	109.88	118.7	115.03	109.49	108.35	102.98	108.1	105.95	104.43	100.96
12	112.22	107.32	108.61	103.82	108.6	106.84	121.24	114.86	112.46	122.86	110.41	113.27	114	108.12	114.55	112.04		106.56	100.06	99.87	91.56	96.11	103.68	109.01	104.92	103.83	100.32	106.58	104.6	101.85	100.7
13	113.69	109.55	113.54	108.55	110.79	110.45	104	105.59	98.84	99.9	111.7	114.28	117.55	109.82	119.38	112.3		106.86	100.11	103.21	105.56	105.11	116.74	105.99	102.28	102.01	98.04	107.46	105.81	106.58	102.52
14	118.14	114.29	117.18	109.66	112.78	113.06	124.23	120.67	109.87	122.53	110.35	114.17	118.37	109.11	118.91	114.61		107.43	99.51	103.38	100.36	103.61	118.19	104.61	101.5	101.2	96.67	104.71	103.02	102.46	96.05
15	119.42	118.18	122.2	113.66	116.53	113.66	118.68	118.36	110.98	120.43	111.52	118.31	123.29	113.73	121.74	116.46		107.61	101.24	103.09	101.46	104.48	121.22	105.47	102.76	104.49	96.77	107.53	105.96	110.54	100.37
16	122.47	125.23	117.59	119.05	119.1	115.94	124.01	120.14	116.86	121.97	113.13	119.94	123.97	118.93	124.45	119.53		107.63	100.45	103.88	102.77	105.14	108.89	102.43	103.09	103.07	95.9	109.35	104.98	106.16	100.53
17	125.93	127.21	117.8	118.68	121.49	114.86	128.22	123.04	122.57	128.92	117.81	124.09	128.59	122.65	127.08	117.93		109.14	102.9	103.35	102.29	106.93	109.21	106.24	102.51	104.83	97.97	107.8	105.89	105.35	101.58
18	126.33	128.52	119	122.09	128.78	121.26	133.52	125.7	126.16	131.1	121.78	127.43	132.7	123.79	130.65	125.74		109.4	103.45	105.27	103.07	106.51	112.64	107.85	102.21	105	98.42	109.01	107.12	104.99	100.81
19	129.5	130.49	122.75	121.3	128.52	120.37	135.05	128.73	132.25	137.48	123.91	131.55	135.84	127.51	136.11	130.83		106.21	104.36	102.45	102.81	106.48	114.7	106.07	104.29	104.25	99.67	109.25	106.93	104.28	101.26
20	131.95	132.27	124.68	124.25	131.1	124.06	137.25	132.64	135.75	139.55	129.62	133.56	137.47	130.76	137.72	130.37		107.59	101.48	105.18	104.25	105.62	118.37	107.12	105.14	105.7	98.5	111.09	108.49	106.43	105.83
21	133.12	131.76	127.43	124.63	131.86	123.8	137.98	133.26	139.02	142.17	130.57	137.03	141.37	130.16	140.65	131.03		107.55	106.16	104.28	105.42	106.6	124.71	107.66	105.65	106.19	99.38	112.86	108.62	105.97	108.22
22	137.97	131.76	129.43	128.15	132.29	126.64	139.2	134.02	139.48	145.76	132.75	138.79	141.11	132.48	140.27	129.35		105.46	102.8	106.49	109.31	108.55	127.95	108.92	104.99	106.89	98.66	112.15	107.63	107.61	105.35
23	136.31	132.8	128.28	130.39	136.06	131.01	141.69	135.95	143.55	147.44	134.96	143.34	143.83	133.62	139.8	129.02		108.55	107.08	108.59	105.57	105.3	120.32	109.89	105.29	105.59	99.17	111.85	107.65	106.2	104.58
24	140.52	133.05	133.63	131.42	134.7	129.16	139.68	135.16	140.66	149.01	137.65	146.11	147.41	132.56	137.21	130.82		107.07	102.89	105.04	105.81	105.94	117.32	109.06	106.56	105.41	99.27	110.9	109.09	106.07	102.73
25	141.38	135.08	133.92	134.26	134.5	130.08	139.97	134.04	142.88	151.49	137.65	146.11	130.18	130.87	138.01	132.24		108.57	104.87	105.76	106.46	105.71	114.24	109.42	106.14	106.6	99.84	113.31	107.63	106.41	102.02
26	140.49	134.15	135.14	131.03	135.5	132.47	139.62	134.38	144.65	154.83	141.54	149.64	155.11	130.68	140.31	131.2		108.57	104.53	105.89	106.07	104.54	112.36	111.3	105.16	106.15	98.16	113.43	108.2	105.44	100.63
27	142.01	136.56	136.94	134.67	133.47	133.57	138.33	136.52	146.05	154.06	143.56	148.34	163.42	130.67	145.63	132.56		108.18	105.91	104.78	110.08	110.37	118.75	108.92	105.98	106.27	98.43	112.4	108.93	106.38	98.98
28	142.12	136.94	137.17	137.09	135.88	133.58	141.63	139.14	147.61	157.14	143.08	146.76	165.83	129.69	146.02	133.93		109.53	105.69	104.9	108.15	110.04	116.34	109.57	104.72	105.91	99.84	111.64	108.36	104.49	98.51
29	142.33	137.1	137.03	135.96	137.14	131.79	140.29	140.18	142.43	153.65	142.31	146.24	160.31	130.38	144.75	136.53		110.67	107.16	105.07	106.65	108.51	113.1	110.92	106.71	105.84	99.76	113.45	108.68	106.84	99.92
30	143.65	136.99	136.64	136.95	138.01	132.55	142.68	143.09	144.11	157.81	141.82	143.33	153.39	133	143.15	133.1		110.55	107.82	105.97	106.18	106.52	112.79	107.88	103.69	105.2	98.47	115.28	107.39	108.62	104.08
31	145	139.78	138.36	138.01	140.18	135.03	143.14	140.91	142.48	156.67	141.22	139.38	149.15	132.76	144.3	134.41		110.04	108.22	107.64	104.48	107.91	112.91	110.74	105.62	106.75	99.57	116.87	108.95	110.23	106.63
32	144.21	140.44	136.71	135.31	141.32	138.67	145.27	147.08	137.62	153.21	141.72	143.64	145.66	131	143.95	133.26		109.6	108.68	106.62	106.69	107.23	113.19	111.91	107.17	109.58	102.03	113.32	109.26	108.34	106.47
33	145.78	137.96	138.07	135.67	136.41	137.3	146.5	145.94	130.23	151.59	140.66	138	135.82	131.71	141.76	134.1		110.16	107.48	105.68	105.37	101.27	111.3	110.37	105.54	105.5	99.05	113.16	111.4	106.99	101.58
Note: There was one animal per group which failed quality control. That data is not included.
Note: Points in italics were deemed outliers.

## Sheet: 1A DBP
	S-CUL3KO	S-CUL3KO	S-CUL3KO	S-CUL3KO	S-CUL3KO	S-CUL3KO	S-CUL3KO	S-CUL3KO	S-CUL3KO	S-CUL3KO	S-CUL3KO	S-CUL3KO	S-CUL3KO	S-CUL3KO	S-CUL3KO	S-CUL3KO		SMC-CRE	SMC-CRE	SMC-CRE	SMC-CRE	SMC-CRE	SMC-CRE	SMC-CRE	SMC-CRE	SMC-CRE	SMC-CRE	SMC-CRE	SMC-CRE	SMC-CRE	SMC-CRE
Animal	1	2	3	4	5	6	7	8	9	10	11	12	13	14	15	16		1	2	3	4	5	6	7	8	9	10	11	12	13	14
Day
1	98.49	91.62	92.24	95.7	94.5	91.23	93.32	88.56	87.97	91.78	90.68	90.67	99.7	90.79	94.93	87.14		96.28	93.81	89.88	90.22	92.89	92.63	94.62	91.54	94.45	81.05	94.99	92.97	90.43	84.8
2	98.26	90.35	91.16	94.28	92.65	91.86	94.42	84.89	87.13	90.5	91.26	90.57	98.31	93.38	95.86	89.66		94.08	94.08	89.39	88.54	93.43	93.97	92.92	91.04	93.28	80.38	94.97	90.46	88.34	85.24
3	99.23	90.75	92.38	96.6	93.84	91.41	91.81	85.33	88.18	92.32	90.68	92.79	98.85	92.26	95.53	88.59		93.27	93.37	89.47	89.63	93.08	98.03	93.34	89.92	92.69	82.47	95.33	88.89	89.8	83.94
4	98.46	91.23	89.57	95.08	93.03	92.6	93.69	85.15	88.86	94.03	91.37	91.4	98.46	93.3	95.23	90.16		93.43	93.36	89.74	89.35	93.31	97.65	95.8	89.83	94.62	81.81	96.94	90.24	90.04	84.44
5	100.84	90.55	91.34	93.82	92.92	94.55	91.78	87.18	87.08	94.08	90.74	92.75	98.31	93.01	95.24	89.12		93.93	93.28	89.74	88.53	92.5	100.23	92.87	90.34	91.95	81.61	97.03	90.74	88.7	84.86
6	100.45	92.35	92	97.17	94.51	94.92	93.66	87.22	87.92	92.11	91.28	93.41	99.3	93.15	94.3	88.9		90.75	92.36	87.64	88.63	94.71	101.01	94.28	91.31	95.27	83.2	97.38	92.04	89.39	86.23
7	96.83	91.78	86.3	95.85	95.28	94.8	94.31	90.84	88.9	89.9	90.18	93.77	97.62	90.8	98.45	90.42		90.95	92.67	88.88	87.97	94.96	102.97	94.61	91.39	94.09	82.12	98.83	93.98	89.3	87.35
8	93.36	93.9	82.71	94	89.8	92.71	93.16	88.34	89.98	94	91.85	92.8	99.51	83.07	92.73	85.43		90.56	91.44	88.72	86.18	88.42	100.23	97.65	92.19	93.14	84.57	94.39	90.81	82.9	85.67
9	92.69	97.01	88.45	92.48	93.33	92.89	88.02	90.16	84.98	93.55	86.91	88.6	96.37	83.73	90.89	85.6		90.69	88.38	89.5	88.67	89.1	99.91	90.78	88.76	89.89	81.21	92.76	88.97	85.08	85.45
10	97.71	92.43	88.09	93.92	93.77	92.64	92.13	93.32	88.25	97.1	88.71	87.89	92.99	85.85	94.22	88.88		91.07	85.25	89.31	90.85	88.72	105.14	87.48	89.97	90.03	79.86	99.23	92.22	85.32	85.06
11	96.75	91.68	87.67	96.57	94.16	95.35	91.69	93.37	92.1	95.34	94.76	92.01	96.15	89.22	95.55	93.08		91.4	86.26	84.89	90.52	88.66	101.62	94.54	89.36	89.34	82.85	95.91	90.59	87.09	85.52
12	95.52	91.81	86.66	95.17	91.81	89.73	98.42	94.2	95.57	103.05	98.02	96.53	100.49	89.44	94.89	90.1		90.1	84.09	83.97	93.66	92.49	105.19	97.99	92.23	91.22	85.61	90.85	87.48	85.85	83.03
13	96.18	95.99	90.77	96.66	93.67	92.44	82.48	84.77	82.18	82.21	93.43	93.78	95.59	93.5	94.9	91.62		90.02	83.92	87.23	76.35	79.95	91.81	93.47	88.44	87.64	83.66	90.07	86.4	83.6	82.81
14	100.09	98.89	91.16	97.37	95.31	94.65	100.69	97.63	91.63	102.38	94.19	94.59	98.49	95.84	98.88	92.02		90.36	83.33	87.39	87.35	88.5	104.45	91.15	86.28	86.16	82.13	90.94	87.94	87.59	84.78
15	101.26	102.88	94.22	99.68	98.23	95.43	96.33	96.33	93.26	101.4	92.37	94.02	99.28	93.56	99.1	94.29		90.51	85.14	87.12	84.13	88.31	106.86	90.04	85.61	85.55	81.28	88.84	85.59	85.06	79.59
16	103.86	105.33	97.15	100.85	100.26	97.44	97.52	97.52	98.39	103.25	93.31	98.31	103.49	96.57	100.91	95.66		90.85	84.37	88	85.34	89.31	109.76	91.97	86.67	88.83	81.39	91.69	88.2	92.05	83.33
17	106.5	106.09	97.16	100.44	101.87	95.97	99.22	99.22	103.44	109.05	94.94	100.14	104	100.56	102.69	97.77		92.2	86.71	87.44	86.47	89.59	94.95	90.06	87.55	87.89	81.09	93.95	87.55	88.48	83.4
18	106.59	107.2	102.03	99.95	107.53	101.55	100.07	100.07	106.27	110.37	98.81	103.69	107.41	102.74	104.33	94.71		92.17	87.2	89.25	86.24	91.31	95.63	93.67	87.1	89.37	83.25	92.13	88.25	87.36	84.46
19	108.93	108.33	105.09	98.09	106.8	100.57	101.93	101.93	111.04	115.62	102.05	106.08	110.63	102.98	106.84	100.97		89.2	87.57	86.81	86.86	91.02	97.56	95.41	87.14	89.46	83.51	93.28	89.17	86.7	83.43
20	110.38	108.69	105.53	100.68	108.16	103.34	104.84	104.84	114.17	117	103.21	109.38	112.86	106.16	110.79	105.25		90.52	84.81	88.71	86.36	91.08	99	94.31	88.76	88.48	84.56	92.87	88.8	85.82	83.7
21	111.18	107.93	107.25	100.21	108.19	102.49	113	105.06	115.79	119	107.63	110.72	113.57	108.5	111.54	104.47		90.5	88.96	88.08	87.7	90.26	102.08	94.78	89.25	89.56	83.51	94.06	89.93	87.91	87.87
22	115.11	107.14	108.12	102.57	107.55	104.55	113.63	105.15	116.4	122.35	108.44	113.55	116.94	108.03	115.02	104.9		88.77	86.19	90.34	88.86	91.55	107.55	94.82	89.49	89.9	84.24	95.84	90.05	87.42	90.57
23	113.13	107.26	105.77	105.05	111.61	107.86	116.08	106.63	119.91	124.11	109.72	114.38	115.98	110.36	114.46	102.92		91.32	89.95	92.27	91.83	92.51	111.34	95.19	88.67	89.97	83.73	95.19	89.42	89.11	89.4
24	116.59	107.29	110.49	104.9	109.96	106.35	113.74	105.59	116.04	124.57	111.75	118.55	118.31	110.75	113.44	102.25		89.95	86.18	89.35	88.64	89.7	103.72	95.24	89.03	88.86	84.12	95.26	89.16	87.93	89.22
25	116.93	109.33	111.48	109.88	109.18	106.66	113.38	104.27	118.35	126.97	113.95	121.04	121.78	108.95	109.97	103.71		91.04	88.27	89.65	89.13	90.36	101.52	94.36	90.09	88.62	84.11	94.84	90.48	87.71	87.35
26	115.85	108.03	112.9	103.79	110.02	108.6	113.24	104.55	120.41	131.09	117.76	124.2	130.65	108.4	110.53	104.92		91.2	87.53	89.61	89.44	90.17	98.29	94.63	89.65	89.7	84.65	95.96	89.03	87.85	85.82
27	116.24	110.35	115.07	108.9	107.07	109.27	111.7	106.82	121.87	130.88	119.56	122.92	139.38	106.77	112.53	103.69		91	89.09	88.5	88.92	89.17	96.55	96.77	88.62	89.2	83.1	96.23	89.66	87.36	85.03
28	116.46	111.02	115.31	113.35	109.25	109.32	114.5	109.32	126.37	133.36	118.98	121.34	144.7	106.29	118.31	105.1		92.23	88.43	88.52	92.61	94.69	103.1	94.57	89.26	89.51	83.14	95.39	90.48	87.98	83.41
29	116.56	110.63	114.29	113.49	110.11	107.77	113.17	111.12	121.75	128.22	117.88	119.35	135.09	105.21	118.26	106.67		93.15	89.36	88.64	89.82	93.3	100.11	95.12	88.23	89.18	84	95.37	89.59	86.31	82.96
30	117.99	110.51	113.89	113.67	111.6	107.98	115.37	112.66	123.11	132.05	118.73	116.35	129.08	107.76	116.09	108.71		92.87	89.79	89.39	88.86	92.45	98.04	96.59	89.69	89.22	84.01	97.67	90.04	88.31	83.98
31	119.11	113	117.83	116.26	113.81	110.21	116.02	110.81	121.54	130.44	117.02	112.38	124.32	109.14	114.64	104.62		92.64	90.31	90.94	88.41	91.05	98.32	93.68	87.38	88.51	83.12	99.99	88.78	90	87.32
32	118.4	113.75	116.85	112.13	114.53	114.4	118.26	116.92	117.19	126.19	116.16	116.37	120.83	110.68	117.57	106.28		92.09	91.01	90.09	86.77	92.34	98.91	96.4	89.17	90.13	83.8	102.14	90.59	91.28	90.91
33	120.46	110.83	120.3	114.13	109.59	112.36	119.5	114.96	112.53	125.42	116.02	111.34	111.27	109.3	115.51	104.74		92.16	89.99	89.05	88.84	91.51	98.67	97.12	90.26	92.03	85.36	99.13	90.44	89.71	91.3
Note: There was one animal per group which failed quality control. That data is not included.
Note: Points in italics were deemed outliers.

## Sheet: 1A HR
	S-CUL3KO	S-CUL3KO	S-CUL3KO	S-CUL3KO	S-CUL3KO	S-CUL3KO	S-CUL3KO	S-CUL3KO	S-CUL3KO	S-CUL3KO	S-CUL3KO	S-CUL3KO	S-CUL3KO	S-CUL3KO	S-CUL3KO	S-CUL3KO		SMC-CRE	SMC-CRE	SMC-CRE	SMC-CRE	SMC-CRE	SMC-CRE	SMC-CRE	SMC-CRE	SMC-CRE	SMC-CRE	SMC-CRE	SMC-CRE	SMC-CRE	SMC-CRE
Animal	1	2	3	4	5	6	7	8	9	10	11	12	13	14	15	16		1	2	3	4	5	6	7	8	9	10	11	12	13	14
Day
1	581	542	564	593	577	554	543	514	527	557	549	572	580	598	585	557		544	574	559	593	593	559	585	540	590	601	581	566	589	549
2	579	555	554	560	544	534	530	499	507	555	547	558	574	588	572	571		540	569	554	572	604	559	568	532	580	586	558	550	576	536
3	589	566	563	576	544	542	531	515	514	561	540	571	582	579	566	554		548	566	559	596	591	565	575	529	569	595	550	550	565	529
4	576	567	544	555	546	546	532	505	521	592	552	560	574	577	561	567		544	583	553	596	591	570	580	531	575	580	550	548	572	524
5	582	555	548	556	536	549	524	519	527	588	539	568	565	582	559	552		552	589	575	596	594	578	560	526	558	566	538	542	557	526
6	582	572	563	569	544	553	520	517	528	586	541	563	571	564	546	549		553	599	560	585	607	555	556	527	566	580	541	559	571	542
7	589	587	581	556	564	579	548	562	535	550	536	574	560	597	602	577		569	582	575	540	598	562	567	532	562	580	552	572	555	533
8	592	642	602	569	574	602	557	538	530	566	595	575	585	595	576	577		590	616	581	520	564	547	578	563	570	561	547	579	520	549
9	590	589	574	550	602	594	555	513	502	520	567	587	575	578	560	571		612	620	623	496	553	538	577	578	581	544	531	575	529	552
10	607	598	587	537	592	607	555	521	516	555	556	565	567	583	564	567		616	600	596	497	546	552	541	582	573	540	553	576	525	552
11	616	607	576	595	589	606	540	525	525	547	571	557	557	593	564	585		620	601	593	509	538	548	525	551	546	533	564	571	530	547
12	604	594	557	595	559	564	560	531	516	574	578	564	587	602	557	570		606	588	591	548	566	580	542	569	536	565	563	567	534	540
13	601	581	553	580	546	550	476	462	456	482	593	564	579	602	556	581		585	598	601	514	516	507	549	567	538	566	561	567	531	550
14	598	568	531	576	550	539	563	539	481	569	574	568	585	614	582	573		581	590	599	559	564	558	561	553	541	576	567	569	579	576
15	598	567	527	562	546	538	531	531	495	583	551	550	575	608	542	571		577	588	586	564	592	543	553	540	539	569	546	546	583	515
16	595	567	526	561	531	533	531	515	487	591	551	561	588	605	528	576		565	565	580	558	600	554	562	545	577	562	551	565	661	514
17	588	560	516	568	516	513	513	501	489	587	528	551	569	598	520	582		566	561	572	561	590	548	546	541	564	555	548	563	568	508
18	594	556	524	566	544	547	512	481	481	554	534	543	554	587	513	554		569	562	576	538	585	550	548	533	560	576	530	550	540	514
19	584	555	518	549	515	521	506	484	479	565	525	544	556	573	500	581		539	553	544	538	584	544	549	519	560	570	526	549	511	495
20	574	538	500	558	503	530	496	480	481	552	509	554	551	568	486	593		553	519	549	513	576	532	522	524	550	579	523	538	502	485
21	570	542	498	533	504	515	496	478	470	556	513	540	545	573	496	581		543	542	548	520	561	510	506	534	555	583	537	543	515	454
22	575	525	489	533	491	511	493	481	472	558	506	538	552	551	517	564		540	522	562	536	566	518	504	529	555	574	534	542	513	510
23	565	520	479	546	500	538	541	501	516	577	501	508	534	552	521	541		563	554	586	566	598	587	511	507	544	560	528	538	535	515
24	564	521	483	533	504	505	511	496	457	545	503	519	537	556	528	530		552	536	564	529	577	535	505	525	537	558	528	544	526	531
25	576	534	491	587	505	497	506	480	469	541	512	533	532	546	515	533		544	536	545	541	562	541	504	533	536	553	524	556	532	528
26	557	512	490	506	504	474	505	493	475	571	521	530	538	539	522	546		552	520	543	546	565	544	514	521	542	566	530	547	527	526
27	552	527	508	531	484	460	502	507	480	583	525	526	533	557	535	534		543	538	539	544	565	542	527	518	547	552	531	552	526	530
28	552	533	501	559	494	461	515	518	534	584	543	535	627	570	547	541		552	519	532	570	601	571	537	514	552	555	542	566	538	530
29	563	515	499	558	494	468	505	543	511	571	557	529	591	570	562	545		552	521	525	587	585	585	533	517	562	563	543	557	528	533
30	564	525	510	549	505	476	525	521	504	624	584	519	612	577	561	584		564	533	536	590	576	566	550	513	551	572	553	570	533	540
31	558	531	513	566	528	500	538	512	504	612	559	519	607	592	565	565		556	536	557	549	572	553	529	500	536	559	562	551	547	548
32	565	572	512	525	533	526	551	543	512	627	557	541	601	605	572	593		534	512	522	548	584	557	535	505	546	562	567	563	562	552
33	569	553	532	546	498	497	533	514	540	620	567	541	480	587	560	556		540	529	531	575	578	562	537	496	560	579	570	557	565	559
Note: There was one animal per group which failed quality control. That data is not included.
Note: Points in italics were deemed outliers.

## Sheet: 1B
SBP	SBP	SBP	SBP		MAP	MAP	MAP	MAP		DBP	DBP	DBP	DBP		HR	HR	HR	HR
SMC-CRE	S-CUL3KO	SMC-CRE + Tx	S-CUL3KO-TX		SMC-CRE	S-CUL3KO	SMC-CRE + Tx	S-CUL3KO-TX		SMC-CRE	S-CUL3KO	SMC-CRE + Tx	S-CUL3KO-TX		SMC-CRE	S-CUL3KO	SMC-CRE + Tx	S-CUL3KO-TX
124.29	134.23	126.59	169.02		109.56	115.78	110.55	143.65		93.93	100.84	92.87	117.99		544	581	556	558
129.19	123.13	124.84	164.03		111.79	107.66	107.82	136.99		93.28	90.55	89.79	110.51		574	542	536	531
124.85	127.79	121.19	160.18		108.05	110.45	105.97	136.64		89.74	91.34	89.39	113.89		559	564	557	513
122.51	118.11	122.68	159.53		106.57	106.41	106.18	136.95		88.53	93.82	88.86	113.67		593	593	549	566
125.66	125.8	122.89	164.84		109.76	109.98	106.52	138.01		92.5	92.92	92.45	111.6		593	577	572	528
125.2	130.57	126.85	158.21		112.89	113.1	112.79	132.55		100.23	94.55	98.04	107.98		559	554	553	500
125.57	132.96	120.86	172.8		110.57	114.89	107.88	142.68		92.87	91.78	96.59	115.37		585	543	529	538
123.16	135.2	118.8	180.14		108	110.41	103.69	143.09		90.34	87.18	89.69	112.66		540	514	500	512
126.5	122.15	120.39	168.16		111.6	104.89	105.2	144.11		91.95	87.08	89.22	123.11		590	527	536	504
111.46	131.03	111.89	185.23		98.24	112.91	98.47	157.81		81.61	94.08	84.01	132.05		601	557	559	612
122.78	122.31	129.44	165.48		110.32	107.54	115.28	141.82		97.03	90.74	97.67	118.73		581	549	562	559
125.74	127.7	124.21	168.14		109.55	111.18	107.39	143.33		90.74	92.75	90.04	116.35		566	572	551	519
127.78	133.35	126.15	174.55		109.18	117.12	108.62	153.39		88.7	98.31	88.31	129.08		589	580	547	607
121.55	125.18	118.99	158.08		104.96	109.21	104.08	133		84.86	93.01	83.98	107.76		549	598	548	592
	129.97		172.27			112.65		143.15			95.24		116.09			585		565
	124.58		162.66			107.17		133.1			89.12		108.71			557		565

## Sheet: 2
	Ang 1	Ang 1		Ang 2	Ang 2		Ang(1-7)	Ang(1-7)		Ang 3	Ang 3		Ang(1-5)	Ang(1-5)		Ang 4	Ang 4
	Control	S-CUL3KO		Control	S-CUL3KO		Control	S-CUL3KO		Control	S-CUL3KO		Control	S-CUL3KO		Control	S-CUL3KO
Sample
1	544.5	507.1		2926.2	1001.1		15.5	46.6		276.9	55.4		341.6	226.8		93.3	28.8
2	697.6	503.9		3689.9	1977.6		28.3	24.1		416.7	146.6		607.3	357		117.1	57.3
3	385.8	790.1		1939.8	4180.9		34.6	27.1		127.7	349.4		457.9	501.9		45.8	114
4	364.4	634.6		1787.7	2969.8		30.5	39.8		120.5	181.2		377.2	462.7		51.6	73.7
5	365.1	356.4		2242.6	1765.2		25.1	17.6		151	141.3		521.8	352.1		54.4	52.1
Mean	471.48	558.42		2517.24	2378.92		26.8	31.04		218.56	174.78		461.16	380.1		72.44	65.18
SEM	147.1	162.7		352.4	549.2		7.2	11.9		127.6	108.1		107.7	107.8		31.2	31.7

## Sheet: 3C
	Renin	Renin
Sample	SMC-CRE	S-CUL3-KO
1	1.25827	0.880905	Note: individual fold changes plotted in graph
2	0.894066	0.851766
3	2.08906	1.60017
4	1.18466	0.580855
5	0.586564	0.583585
6	0.615672	0.252518
7	0.97195	0.234374
8	0.846248	0.454854
9	0.704435	0.55724
10	0.671821	0.514065
11	2.55512	1.78282
12		1.50689
13		0.275066
14		0.133407
15		1.444
16		1.20808
17		2.14145
18		0.90601
Mean	1.12526	0.883781
SEM	0.19	0.14
ddCT Mean	1	0.68	mean in graph based on ddCT
ddCT SEM	0.21	0.27	SEM in graph based on ddCT

## Sheet: 3D
Sample	Saline	Ang-II
1	1.33195	0.188365	Note: individual fold changes plotted in graph
2	0.647311	0.408081
3	1.30834	0.192263
4	0.84197	0.182009
5	1.11098	0.29755
6	1.41849	0.383164
7	1.1773	0.214844
8	0.513691	0.248716
9	1.06022	0.507309
10	1.59923	0.732861
11	0.465079	0.32433
12	1.12676	0.175115
13	1.28734	0.225457
14	1.61172	0.177921
15	0.599252
Mean	1.07	0.304142
SEM	0.098	0.043
ddCT Mean	1	0.27	mean in graph based on ddCT
ddCT SEM	0.15	0.17	SEM in graph based on ddCT
Note: One outlier was identified in each group

## Sheet: 4A
Sample	SMC-CRE	S-CUL3KO
1	0.020859	0.031083
2	0.02604	0.028056
3	0.03137	0.025577
4	0.032564	0.024128
5		0.023118
Mean	0.028	0.026
SEM	0.0027	0.0014

## Sheet: 5B+C
	Panel B				Panel C
Sample	SMC-CRE	S-CUL3KO		Mouse	SMC-CRE	S-CUL3KO
1	0.581581	0.501777			0.512699	0.272722
2	0.402999	0.248309			0.538662	0.397701
3	0.587598	0.241096			0.601205	0.401532
4	0.494606	0.022908
5	0.496714	0.34952		Mean	0.5509	0.3579
6	0.527248	0.386457		SEM	0.02627	0.04231
7	0.420513	0.357138
8	0.589662	0.420143
9	0.732809	0.436163
10	0.423077	0.388606
11	0.432173	0.620318
12	0.992134	0.34262
13	0.492712	0.371235
14	0.581274	0.440838
15	0.507732	0.232649
Mean	0.551	0.357
SEM	0.039	0.035

[truncated: 6 more sheets: 7D, 7F, 8A, 8B, 8C, S1]
